# Supplementary material for: New Genetic Variants in CYP2B6 and SLC6A Support the Role of Oxidative Stress in Familial Ménière’s Disease
Source: Genes (Basel). 2022 Jun 1;13(6):998. doi: 10.3390/genes13060998 (PMC9222295; doi:10.3390/genes13060998)
Supplement: Supplementary file 1 [file genes-13-00998-s001.zip]

Archive with 1 entries (1 files):
- genes-1723846-supplementary.pdf
